# Supplementary material for: Factors Influencing the Sponsoring of Animals in Slovak Zoos
Source: Animals (Basel). 2021 Dec 23;12(1):21. doi: 10.3390/ani12010021 (PMC8749688; doi:10.3390/ani12010021)
Supplement: Supplementary file 1 [file animals-12-00021-s001.zip]

Archive with 1 entries (1 files):
- animals-1484008-supplementary.xlsx
