# Supplementary material for: Factors Influencing the Sponsoring of Animals in Slovak Zoos
Source: Animals (Basel). 2021 Dec 23;12(1):21. doi: 10.3390/ani12010021 (PMC8749688; doi:10.3390/ani12010021)
Supplement: Supplementary file 1 [file animals-12-00021-s001.zip › animals-1484008-supplementary.xlsx]

## Sheet: Hárok1
	Table S1. List of sponsored animal species
	Latin name	Number of sponsorings	Mean	Median	Min	Max
Mammals	Hystrix indica	4	138.3	150	100	165
	Dasyprocta leporina	2	50	50	50	50
	Dama dama	1	50	50	50	50
	Madoqua kirkii	2	110	110	110	110
	Sus scrofa	1	500	500	500	500
	Sus cebifrons negrinus	1	180	180	180	180
	Hylobates lar	1	265	265	265	265
	Hyaena hyaena	1	75	75	75	75
	Panthera onca	1	3000	3000	3000	3000
	Cervus elaphus	1	50	50	50	50
	Atelerix albiventris	1	45	45	45	45
	Hydrochoerus hydrochaeris	2	50	50	50	50
	Macropus rufus	1	250	250	250	250
	Macropus rufogriseus	3	111	120	48	165
	Callithrix geoffroyi	3	88	90	85	90
	Capra hircus	5	45	35	35	70
	Pony (Equus ferus)	1	1200	1200	200	1200
	Vicugna pacos	1	215	215	200	230
	Lama guanicoe	1	146	146	146	146
	Lama glama	4	207.5	145	140	400
	Lemur catta	5	195	190	95	340
	Eulemur macaco	1	1001	1001	1001	1001
	Papio hamadryas	1	2021-05-27	2021-05-27	25	30
	Choloepus didactylus	1	50	50	50	50
	Panthera leo	1	1640	1640	1640	1640
	Sapajus apella	4	152.5	160	130	160
	Ursus arctos	4	1262.5	1000	150	2900
	Cavia porcellus	4	105	105	35	175
	Ovis orientalis musimon	3	50	40	40	70
	Muntiacus reevesi	1	75	75	150	150
	Ovis orientalis	4	51.3	35	35	100
	Ailurus fulgens	4	180.3	250	25	266
	Chaetophractus villosus	2	100	100	100	100
	Pecari tajacu	1	100	100	100	100
	Canis lupus familiaris	1	205	205	205	205
	Pachyuromys duprasi	2	45	45	45	45
	Bettongia penicillata	1	100	100	100	100
	Nyctereutes procyonoides	1	100	100	100	100
	Puma concolor	1	665	665	665	665
	Lynx canadensis	2	50	50	50	50
	Lynx lynx	2	305	305	300	310
	Leptailurus serval	3	350	350	350	350
	Loxodonta africana	2	100	100	100	100
	Equus asinus	1	666	666	666	666
	Suricata suricatta	6	166.6	150	100	300
	Hemitragus jemlahicus	1	60	60	60	60
	Saguinus oedipus	1	85	85	85	85
	Camelus bactrianus	1	165.97	165.97	165.97	165.97
	Panthera tigris-white	2	169	169	168	170
	Panthera tigris	1	1330	1330	1330	1330
	Panthera tigris altaica	1	100	100	100	100
	Nycticebus pygmaeus	1	166	166	166	166
	Petaurus breviceps	2	70	70	70	70
	Canis lupus	2	725	725	25	1400
	Kobus leche kafuensis	1	100	100	100	100
	Equus grevyi	3	277.1	331.9	166.5	333
Reptiles	Giraffa camelopardalis rothschildi	1	400	400	400	400
	Pogona vitticeps	3	40	50	20	50
	Basiliscus plumifrons	1	50	50	50	50
	Gekko gecko	5	20	20	20	20
	Eublepharis macularius	2	30	30	30	30
	Chamaeleo calyptratus	3	45	50	35	50
	Lampropeltis triangulum sinaloe	1	105	105	105	105
	Mauremys caspica	1	15	15	15	15
	Geochelone pardalis	3	51.7	50	35	70
	Emys orbicularis	1	35	35	35	35
	Trachemys scripta elegans	3	15	15	15	15
	Osteolaemus tetraspis	1	185	185	185	185
	Uromastyx ornata	2	52.5	52.5	35	70
	Uromastyx acanthinurus	1	20	20	20	20
	Python regius	1	60	60	60	60
	Python bivittatus	1	100	100	100	100
	Elaphe schrenckii	4	20	20	20	20
Fish	Amphiprion ocellaris	2	10	10	10	10
	Odonus niger	1	20	20	20	20
	Pygocentrus nattereri	1	110	110	110	110
	Piaractus brachypomus	1	35	35	35	35
	Pterygoplichthys gibbiceps	1	15	15	15	15
	Pseudoplatystoma fasciatum	1	15	15	15	15
	Pterophyllum scalare	1	30	30	30	30
Birds	Lophura swinhoii	1	30	30	30	30
	Catreus wallichii	1	30	30	30	30
	Chrysolophus pictus	1	30	30	30	30
	Bubo scandiacus	4	155	170	80	200
	Branta leucopsis	2	42.5	42.5	35	50
	Branta canadensis	1	185	185	185	185
	Ciconia nigra	1	100	100	100	100
	Dromaius novaehollandiae	2	115	115	50	180
	Anser anser	1	45	45	45	45
	Anser cygnoides	1	30	30	30	30
	Eudocimus ruber	2	208	208	150	266
	Cairina moschata	2	30	30	30	30
	Aix galericulata	3	35	35	35	35
	Surnia ulula	1	100	100	100	100
	Corvus corax	2	110	110	110	110
	Cygnus atratus	2	4050		4050	8000
	Entomyzon cyanotis	1	23	23	23	23
	Aquila chrysaetos	2	235	235	70	400
	Pavo cristatus	9	37.8	30	30	100
	Pelecanus onocrotalus	1	150	150	150	150
	Trachyphonus erythrocephalus	2	2021-05-07	2021-05-07	2021-05-07	2021-05-07
	Phoenicopterus roseus	2	350	350	350	350
	Tyto alba	1	50	50	50	50
	Strix nebulosa	4	127.5	105	100	200
	Spheniscus humboldti	2	400	400	400	400
	Ramphastos dicolorus	1	200	200	200	200
	Nymphicus hollandicus	2	70	70	70	70
	Aprosmictus erythropterus	3	103.3	100	70	140
	Alisterus scapularis	1	67	67	67	67
